# Supplementary material for: Misleading Advertising of Health-Related Products in Ecuador during the COVID-19 Pandemic
Source: Diseases. 2022 Oct 18;10(4):91. doi: 10.3390/diseases10040091 (PMC9590028; doi:10.3390/diseases10040091)
Supplement: Supplementary file 1 [file diseases-10-00091-s001.zip]

Archive with 1 entries (1 files):
- diseases-1732199-SI.pdf
